# Supplementary material for: Intraspecific trait variation and adaptability of Stipa krylovii: Insight from a common garden experiment with two soil moisture treatments
Source: Ecol Evol. 2023 Aug 31;13(9):10.1002/ece3.10457. doi: 10.1002/ece3.10457 (PMC10468992; doi:10.1002/ece3.10457)
Supplement: Supplementary file 1 — Appendix S1 [file ECE3-13--s001.xlsx]

## Sheet: Table S1
	Traits	Soil moisture	Population
			BAYA	MANZ	AMGA	XILI	ALTA	BILI	MAND
	Aboveground biomass (g)	control	0.40±0.06 a	0.42±0.04 a	0.31±0.07 ab	0.28±0.04 ab	0.34±0.07 ab	0.24±0.03 b	0.31±0.03 ab
		drought	0.13±0.02 bc	0.20±0.02 a	0.18±0.03 ab	0.15±0.01 abc	0.19±0.02 a	0.11±0.01 c	0.19±0.02 a
	Belowground biomass (g)	control	0.37±0.06 a	0.33±0.04 a	0.25±0.05 a	0.34±0.05 a	0.30±0.04 a	0.27±0.04 a	0.33±0.02 a
		drought	0.19±0.02 ab	0.23±0.02 a	0.18±0.02 ab	0.21±0.03 a	0.18±0.01 ab	0.13±0.02 b	0.20±0.02 a
	Root-shoot ratio	control	0.96±0.05 bc	0.82±0.06 c	0.90±0.07 c	0.95±0.04 bc	0.95±0.07 bc	1.15±0.06 a	1.07±0.05 ab
		drought	1.17±0.23 a	1.17±0.07 a	1.08±0.06 a	1.30±0.13 a	0.99±0.09 a	1.27±0.19 a	1.07±0.06 a
	Plant height (cm)	control	22.56±1.26 b	27.29±0.70 a	21.23±1.11 b	22.77±2.23 b	22.50±1.18 b	19.94±0.70 b	21.52±0.81 b
		drought	15.40±1.31 b	18.97±0.89 a	15.72±0.92 b	14.75±1.01 b	16.56±0.84 ab	14.00±0.68 b	16.15±0.89 b
	Leaf length (mm)	control	114.54±3.87 bcd	156.97±7.46 a	105.08±6.21 cd	127.08±9.78 b	123.37±8.05 bc	99.68±6.30 d	110.15±7.77 bcd
		drought	81.12±8.53 abc	94.37±5.33 a	72.38±5.13 bc	92.72±8.80 a	85.74±3.64 ab	64.27±4.30 c	89.33±5.95 ab
	Leaf width (mm)	control	1.09±0.02 b	1.24±0.03 a	1.06±0.02 bc	1.11±0.02 b	0.99±0.04 d	0.95±0.02 d	1.04±0.02 bc
		drought	0.96±0.03 ab	1.02±0.04 a	1.02±0.03 a	0.96±0.02 ab	0.98±0.05 a	0.87±0.03 b	0.95±0.03 ab
	Specific leaf area (cm2/g)	control	196.44±8.63 b	216.85±5.32 ab	239.15±16.15 a	197.99±5.66 b	221.08±9.00 ab	216.36±11.32 ab	197.10±7.54 b
		drought	193.96±10.82 abc	215.11±5.96 a	204.51±9.8 ab	192.24±4.76 bc	197.90±8.23 abc	177.98±6.96 c	191.31±5.99 bc
	Leaf N content (g/kg)	control	20.11±0.92 bcd	23.11±1.55 ab	21.58±1.36 bc	19.26±1.47 cd	25.14±0.91 a	22.26±1.04 abc	17.97±1.11 d
		drought	15.77±1.06 bc	19.45±1.08 ab	21.98±2.67 a	14.42±0.91 c	16.72±0.70 bc	15.89±2.24 bc	17.88±1.22 abc
	Root length (cm)	control	29.51±0.94 a	28.54±1.39 a	27.27±1.02 a	27.95±0.65 a	28.77±1.47 a	27.32±1.14 a	27.81±0.94 a
		drought	23.92±1.05 a	28.03±3.97 a	26.32±0.74 a	23.93±0.66 a	26.25±0.79 a	23.80±0.91 a	25.16±1.08 a
	Specific root length (cm/g)	control	93.63±15.10 a	92.67±8.51 a	127.06±21.35 a	88.34±8.67 a	105.05±14.40 a	115.00±18.18 a	89.34±9.55 a
		drought	133.74±15.37 ab	144.53±38.58 ab	151.06±11.13 ab	126.66±16.63 b	148.62±10.24 ab	191.86±16.48 a	127.50±7.03 b

## Sheet: Table S2
	Traits	Population
		MANZ	AMGA	ALTA	BAYA	XILI	BILI	MAND
	Aboveground biomass	0.782	0.892	0.838	0.983	0.973	0.788	0.737
	Belowground biomass	0.711	0.834	0.735	0.807	0.83	0.798	0.665
	Root-shoot ratio	0.583	0.499	0.573	0.586	0.591	0.714	0.432
	Plant height	0.513	0.517	0.511	0.716	0.677	0.546	0.514
	Leaf length	0.632	0.667	0.596	0.629	0.696	0.694	0.611
	Leaf width	0.43	0.242	0.405	0.266	0.275	0.285	0.246
	Specific leaf area	0.187	0.472	0.302	0.358	0.241	0.404	0.268
	Leaf N content	0.473	0.597	0.533	0.471	0.551	0.751	0.414
	Root length	0.662	0.271	0.433	0.499	0.313	0.392	0.368
	Specific root length	0.849	0.784	0.749	0.807	0.757	0.748	0.608

## Sheet: Table S3
			MANZ	ALTA	AMGA	BAYA	XILI	BILI	MAND
		MANZ	0
		ALTA	47.1407	0
		AMGA	167.878	214.739	0
		BAYA	543.69	583.966	398.771	0
		XILI	587.943	623.985	459.553	99.1439	0
		BILI	634.891	664.578	530.939	223.452	126.118	0
		MAND	682.865	707.303	598.043	324.428	227.987	101.953	0

## Sheet: Table S4
		MANZ	ALTA	AMGA	BAYA	XILI	BILI	MAND
	MANZ	0
	ALTA	2.391	0
	AMGA	1.427	2.005	0
	BAYA	3.343	3.267	3.718	0
	XILI	3.852	3.511	4.225	1.443	0
	BILI	3.082	2.261	3.508	3.01	2.481	0
	MAND	4.646	3.07	4.737	3.146	2.42	2.029	0

## Sheet: Table S5
Trait	Soil moisture	Polynomial	Annual mean temperature				Annual precipitation				Interannual variation of precipitation				Temperature seasonality				Precipitation seasonality
			Formula	Adjusted R2	p value		Formula	Adjusted R2	p value		Formula	Adjusted R2	p value		Formula	Adjusted R2	p value		Formula	Adjusted R2	P value
Aboveground biomass	Control	1st	(-)0.02702X+0.35350	0.05524	0.2976		0.0008847X+ 0.0931091	0.1253	0.2309		3.5019X-0.4619	0.1531	0.2084		0.00003417X+0.2766	-0.198	0.9311		0.0044X-0.181061	-0.1267	0.593
		2nd	(-)0.044010X+0.009783X2+0.350883	-0.1313	0.5689		(-)0.005487X+(1.20E-05)X2+0.9242	-0.04631	0.4866		387.63X-850.24X2-43.78	0.7138	0.036 *		(-)0.002965X+(9.79E-07)X2+2.568	-0.4907	0.9876		(-)0.682346X+0.002962X2+39.596666	-0.1545	0.5924
	Drought	1st	(-)0.0095X+0.17305	-0.09224	0.5138		(-)0.0001656X+0.2083648	-0.1611	0.6992		1.9893X-0.2847	0.189	0.1822		0.0002317X-0.1878987	0.111	0.2432		0.002617X-0.138784	-0.1114	0.5557
		2nd	(-)0.04129X+0.01830X2+0.16815	0.2274	0.2653		0.006357X-(1.23E-05)X2-0.6425	-0.2827	0.7312		(-)11.857X+30.648X2+1.277	-0.01034	0.4537		0.002604X-(7.74E-07)X2-2	-0.09663	0.5345		(-)0.360988X+0.001568X2+20.921951	-0.1463	0.584
Belowground biomass	Control	1st	0.01066X+0.30302	-0.1078	0.5472		0.0004879X+0.1829964	0.02977	0.3262		(-)1.3862X+0.6257	-0.07152	0.4738		(-)0.0004317X+0.9690103	0.5344	0.03762		(-)0.006531X+1.069279	0.1752	0.1919
		2nd	0.013667X-0.001733X2+0.303486	-0.3811	0.8477		(-)0.01433X+(2.79E-05)X2+2.116	0.3795	0.1711		236.3X-526.10X2-26.18	0.3475	0.1892		(-)0.001693X+(4.12E-07)X2+1.933	0.4208	0.1491		(-)0.553853X+0.002360X2+32.771252	0.3435	0.1915
	Drought	1st	(-)0.008335X+0.196263	-0.09894	0.5278		0.0003611X+0.0924762	0.02537	0.3314		0.5058X+0.0744	-0.1694	0.7322		0.2588X-0.00004623	-0.1849	0.8109		(-)0.0008037X+0.2816523	-0.1898	0.8443
		2nd	(-)0.02725X+0.01089X2+0.19335	-0.1179	0.5554		0.001569X-(2.28E-06)X2-0.0651	-0.2112	0.652		67.202X-147.629X2-7.446	-0.3648	0.8279		(-)0.002608X+(8.36E-07)X2+2.217	-0.4604	0.9479		(-)0.678842X+0.002924X2+39.554960	0.5422	0.093 .
Root-shoot ratio	Control	1st	0.08002X+0.89758	0.5757	0.029 *		(-)0.001818X+1.455178	0.2756	0.1298		(-)7.3152X+2.6226	0.3336	0.1018		(-)0.000573X+1.8422233	-0.007078	0.3727		(-)0.01192X+2.35171	-0.01365	0.3817
		2nd	0.096806X-0.009662X2+0.900168	0.4863	0.1173		(-)0.02895X+(5.11E-05)X2+4.995	0.3905	0.1651		(-)65.941X+129.766X2+9.233	0.1733	0.3038		0.02037X-(6.84E-06)X2-14.16	-0.1436	0.5812		1.298564X-0.005652X2-73.554024	0.05315	0.3985
	Drought	1st	0.00206X+1.14810	-0.1995	0.9658		0.00108X+0.862477	-0.04082	0.4219		(-)7.9669X+2.9482	0.3998	0.077 .		(-)0.000773X+2.3248156	0.1327	0.2247		(-)0.004742X+1.699216	-0.172	0.7439
		2nd	0.05205X-0.02878X2+1.15581	-0.3585	0.8202		0.004431X-(6.31E-06)X2+0.4255	-0.2967	0.7474		(-)62.361X+120.398X2+9.082	0.2548	0.2468		0.0032X-(1.30E-06)X2-0.7114	-0.08016	0.5186		(-)0.893072X+0.003831X2+53.153082	-0.3256	0.781
Plant height	Control	1st	(-)1.2054X+23.6567	0.1872	0.1834		0.02609X+15.60117	0.01549	0.3434		74.543X+5.719	-0.0781	0.486		0.002482X+18.771720	-0.192	0.8621		0.2477X-6.1415	-0.02295	0.3949
		2nd	(-)2.1006X+0.5153X2+23.5186	0.08885	0.369		0.3603X-(6.30E-04)X2-28	-0.1318	0.5693		8019.7X-17586.4X2-890.2	-0.09579	0.5337		0.397X-(1.29E-04)X2-282.7	-0.4	0.8712		(-)45.04197X+0.19532X2+2617.12516	0.5626	0.085 .
	Drought	1st	(-)0.7538X+16.6313	0.1215	0.2341		0.003981X+14.876201	-0.1893	0.8407		(-)4.71X+91.47	0.1898	0.1816		0.007818X+4.054128	-0.03219	0.4086		0.227X-10.3576	0.1159	0.2389
		2nd	(-)1.9937X+0.7138X2+16.4401	0.3294	0.1998		0.2281X-(4.22E-04)X2-14.36	-0.3923	0.8615		5227X-11367.3X2-583.8	0.2108	0.2768		0.3338X-(1.06E-04)X2-245.1	-0.1597	0.5978		(-)23.76366X+0.10346X2+1379.23051	0.3963	0.162
Leaf length	Control	1st	(-)8.868X+127.737	0.1076	0.2463		0.1748X+73.0188	-0.05792	0.4498		464.1X+14.8	-0.1306	0.6036		0.01508X+96.64084	-0.1957	0.8984		1.831X-92.476	-0.05802	0.45
		2nd	(-)14.01X+2.960X2+126.944	-0.06472	0.5038		3.724X-(6.69E-03)X2-390	-0.1588	0.5968		47111X-103251X2-5245	-0.2859	0.7349		4.483X-(1.46E-03)X2-3318	-0.3252	0.7805		(-)362.7063X+1.5721X2+21022.2328	0.4775	0.1213
	Drought	1st	(-)0.08612X+82.92661	-0.1999	0.9856		0.05673X+67.74989	-0.1557	0.6796		(-)20.61X+87.50	-0.1996	0.9688		(-)0.03872X+141.70159	-0.1156	0.5655		(-)0.7827X+173.4982	-0.123	0.5837
		2nd	(-)4.828X+2.73X2+82.195	-0.3718	0.8363		(-)0.09696X+(2.90E-04)X2+87.8	-0.4437	0.9263		21396X-47404X2-2327	-0.4199	0.896		0.894X-(3.05E-04)X2-571.1	-0.3726	0.8374		(-)213.3271X+0.9166X2+12484.4911	0.4026	0.1586
Leaf width	Control	1st	(-)0.04989X+1.11461	0.2045	0.1717		0.001577X+0.6488556	0.2803	0.1273		1.7996X+0.6624	-0.1567	0.6832		(-)0.00003564X+1.123	-0.199	0.951		0.005782X+0.398894	-0.1411	0.6332
		2nd	(-)0.09793X+0.02766X2+1.10720	0.1899	0.2917		0.01242X-(2.04E-05)X2-0.7651	0.1638	0.3108		271.4X-596.74X2-29.74	-0.269	0.7157		(-)0.005127X+(1.66E-06)X2+5.013	-0.4896	0.9862		(-)2.120591X+0.00917X2+123.562637	0.7046	0.039 *
	Drought	1st	(-)0.03226X+0.99549	0.3724	0.086 .		0.0005914X+0.8083209	0.02852	0.3276		3.86673X+0.09294	0.4769	0.05168		0.0003481X+0.4366191	0.1233	0.2326		0.004633X+0.429150	-0.07217	0.4749
		2nd	(-)0.05631X+0.01384X2+0.99178	0.3717	0.1754		0.01186X-(2.12E-05)X2-0.6614	0.01738	0.4291		(-)3.7719X+16.9078X2+0.9543	0.3465	0.1898		(-)0.0129X+(4.32E-06)X2+10.56	0.1135	0.3493		(-)0.508654X+0.002214X2+30.159758	-0.1172	0.5547
Specific leaf area	Control	1st	(-)9.822X+221.203	0.3426	0.098 .		(-)0.04692X+224.62507	-0.1853	0.8132		1174.1X-52.87	0.4383	0.063 .		0.2032X-96.69167	0.9267	<0.001 ***		3.512X-194.620	0.5514	0.034 *
		2nd	(-)10.8489X+0.5911X2+221.0447	0.1812	0.298		6.554X-0.01243X2-636.4	0.3319	0.1984		(-)64245X+144803X2+7324	0.6583	0.052 .		(-)0.5438X+(2.44E-04)X2+474.1	0.9152	0.003 **		153.1985X-0.6455X2-8864.7583	0.6333	0.060 .
	Drought	1st	(-)8.215X+203.725	0.5168	0.042 *		0.1275X+162.2126	0.005171	0.3565		849.309X+ 4.443	0.4308	0.065 .		0.07897X+76.11769	0.1214	0.2342		1.66X+3.843	0.1172	0.2378
		2nd	(-)14.813X+3.799X2+202.708	0.6232	0.063 .		2.966X-(5.35E-03)X2-208	0.04054	0.4091		14222X-29599X2-1503	0.3169	0.2074		(-)0.9694X+(3.42E-04)X2+877.3	-0.07291	0.5116		(-)154.7522X+0.6745X2+9063.5690	0.2965	0.22
Leaf N content	Control	1st	(-)1.1841X+22.4399	0.1365	0.2216		(-)0.008073X+23.495630	-0.1814	0.7903		160.42X-14.86	0.3085	0.1133		0.02142X-11.20934	0.3343	0.1015		0.5198X-38.8502	0.5023	0.045 *
		2nd	(-)0.01026X-0.67576X2+22.62093	0.08312	0.3736		0.713984X-(1.36E-03)X2-70.693332	-0.06132	0.5006		(-)1689.1X+4093.8X2+193.7	0.1479	0.3227		0.7242X-(2.29E-04)X2-548.3	0.4252	0.1469		24.28X-0.1024X2-1415	0.5865	0.076 .
	Drought	1st	(-)1.4267X+18.7609	0.2393	0.15		(-)0.0007294X+17.6384043	-0.1999	0.9819		183.12X-23.89	0.3958	0.077 .		0.026967X-23.541513	0.5614	0.032 *		0.4384X-33.3316	0.2493	0.1442
		2nd	(-)3.7575X+1.3418X2+18.4014	0.6251	0.062 .		0.635877X-(1.12E-03)X2-65.403964	-0.2095	0.6501		(-)2751.7X+6496.1X2+307	0.2725	0.2352		(-)0.3859X+(1.35E-04)X2+292	0.5316	0.098 .		(-)6.98834X+0.03203X2+396.84074	0.07994	0.3762
Root Length	Control	1st	(-)0.02923X+28.19412	-0.1982	0.9338		0.010051X+25.492082	0.05679	0.2959		19.465X+23.774	-0.1333	0.6107		(-)0.003781X+33.914173	-0.05162	0.4392		(-)0.03723X+32.47954	-0.1679	0.726
		2nd	0.342X-0.2137X2+28.2514	-0.3529	0.8135		(-)0.2175701X+(4.29E-04)X2+55.1842432	0.1889	0.2924		4987.6X-10996.7X2-536.4	0.3739	0.1742		(-)0.02831X+(8.01E-06)X2+52.66	-0.3117	0.7647		(-)1.65108X+0.00696X2+125.95674	-0.4513	0.9361
	Drought	1st	(-)0.9827X+26.2512	0.3358	0.1009		(-)0.001253X+25.677771	-0.199	0.9502		120.472X-1.848	0.4629	0.056 .		0.015174X+2.28186	0.4198	0.06882		0.3212X-11.8620	0.4202	0.069 .
		2nd	(-)2.2033X+0.7027X2+26.0629	0.5758	0.080 .		0.4897X-(9.25E-04)X2-38.37	-0.05475	0.4944		811.96X-1530.58X2-79.82	0.3326	0.198		0.2728X-(8.41E-05)X2-194.6	0.3546	0.1851		(-)15.02588X+0.06619X2+877.07416	0.4764	0.1219
Specific root length	Control	1st	(-)5.154X+106.341	-0.02623	0.3997		(-)0.06407X+118.63524	-0.1681	0.7269		697.3X-55.8	0.06182	0.2906		0.14525X-119.16870	0.4695	0.054 .		2.237X-157.548	0.1547	0.2072
		2nd	(-)2.117X-1.749X2+106.810	-0.2531	0.6979		3.808X-(7.29E-03)X2-386.5	-0.1345	0.572		(-)62345X+139541X2+7053	0.2165	0.2728		(-)2.057X+(7.19E-04)X2+1564	0.4057	0.157		254.2X-1.087X2-14750	0.5825	0.077 .
	Drought	1st	(-)2.485X+148.575	-0.1824	0.7959		(-)0.2201X+204.8515	-0.03595	0.4143		0.2432X+146.2265	-0.2	0.9998		0.1058X-14.5457	-0.04514	0.4287		3.604X-271.087	0.201	0.174
		2nd	5.563X-4.633X2+149.816	-0.3873	0.8554		3.578X-(7.15E-03)X2-290.6	-0.1585	0.5964		(-)35981X+79644X2+4204	-0.4447	0.9277		6.769X-(2.18E-03)X2-5107	-0.03181	0.4732		306.3X-1.305X2-17800	0.4032	0.1583

## Sheet: Table S6
		Aboveground biomass	Belowground biomass	Root-shoot ratio	Plant height	Leaf length	Leaf width	Specific leaf area	Leaf N content	Root length	Specific root length
	Aboveground biomass	——	0.653064	-0.687424	0.810378	0.614853	0.778677	0.767934	0.600795	0.849678	-0.468456
	Belowground biomass	0.549484	——	-0.0906744	0.709968	0.91797	0.72672	0.74413	0.163983	0.501491	-0.82198
	Root-shoot ratio	-0.72557	-0.184204	——	-0.434973	-0.107958	-0.475315	-0.375195	-0.505696	-0.53188	0.202693
	Plant height	0.786495	0.456343	-0.792801	——	0.62066	0.72867	0.876221	0.499602	0.909276	-0.31501
	Leaf length	0.675344	0.43929	-0.747095	0.978127	——	0.509732	0.528069	-0.12695	0.368593	-0.808469
	Leaf width	0.709568	0.484916	-0.79943	0.903849	0.844342	——	0.947852	0.653341	0.772368	-0.538937
	Specific leaf area	-0.0814708	-0.861619	-0.296947	-0.0568225	-0.0826053	-0.125037	——	0.65034	0.881001	-0.39988
	Leaf N content	0.208722	-0.419954	-0.299678	0.250562	0.290472	-0.0893764	0.652687	——	0.733007	0.0515058
	Root length	0.785028	0.759652	-0.380635	0.481946	0.43866	0.336801	-0.426573	0.163991	——	-0.0893395
	Specific root length	-0.376971	-0.914554	0.105969	-0.494648	-0.531828	-0.479104	0.871399	0.437039	-0.537202	——
